# Supplementary material for: Strain Engineering of Anisotropic Electronic, Transport, and Photoelectric Properties in Monolayer Sn2Se2P4
Source: Nanomaterials (Basel). 2025 Apr 30;15(9):679. doi: 10.3390/nano15090679 (PMC12073495; doi:10.3390/nano15090679)
Supplement: Supplementary file 1 [file nanomaterials-15-00679-s001.zip]

Archive with 1 entries (1 files):
- nanomaterials-3575445-supplementary.pdf
